# Supplementary material for: Unlike dietary restriction, rapamycin fails to extend lifespan and reduce transcription stress in progeroid DNA repair‐deficient mice
Source: Aging Cell. 2021 Jan 23;20(2):e13302. doi: 10.1111/acel.13302 (PMC7884048; doi:10.1111/acel.13302)
Supplement: Supplementary file 7 — Table S1 [file ACEL-20-e13302-s007.xlsx]

## Sheet: Table S1
Supplementary Table 1. Body weight statistics summary
Experiment	Sex	Animal group	Analyzed time interval and animal numbers				After log-transformation
			Age intervention-start (weeks)	Age ≥ 80% survival (weeks)	Animals alive (n)		Outliers removed*	Mean AUC	Welch's t-test
1: Fig 1a	female	Control	4	17	24		0	3.276	0.0222
		Rapa 14ppm			24		1	2.803
2: Fig 1f & S2b	female	Control	8	15	24		0	0.9973	0.2552
		Rapa 14ppm			21		1	1.05
2: Fig S2b	female	Control	8	15	24		0	0.9973	0.0092
		30% DR			24		0	0.8493
3: Fig 2a	female	Control	8	14	10		0	0.9457	0.8487
		Rapa 4.7ppm			10		0	0.9574
3: Fig 2a	female	Control-M	8	14	10		0	1.044	0.0481
		Rapa 42ppm			8		1	0.839
3: Fig 2e	male	Control	8	12	10		0	0.5862	0.8224
		Rapa 4.7ppm			10		0	0.5985
3: Fig 2e	male	Control-M	8	12	10		0	0.6178	0.0139
		Rapa 42ppm			8		0	0.488
* The number of animals removed from the body weight statistics, based on AUC values defined to be outliers by Grubb’s test with alpha = 0.01.
