# Supplementary material for: Unlike dietary restriction, rapamycin fails to extend lifespan and reduce transcription stress in progeroid DNA repair‐deficient mice
Source: Aging Cell. 2021 Jan 23;20(2):e13302. doi: 10.1111/acel.13302 (PMC7884048; doi:10.1111/acel.13302)
Supplement: Supplementary file 8 — Table S2 [file ACEL-20-e13302-s008.xlsx]

## Sheet: TableS2a - Pathway UP
Supplementary Table 2a. Gene ontology pathway analysis of upregulated DEGs
A. Ercc1AL vs wtAL Up DEGs			B. Ercc1Rapa vs wtAL Up DEGs
Ingenuity Canonical Pathways	-log(p-value)		Ingenuity Canonical Pathways	-log(p-value)
Hepatic Fibrosis / Hepatic Stellate Cell Activation	6.7		LPS/IL-1 Mediated Inhibition of RXR Function	8.51
Agranulocyte Adhesion and Diapedesis	4.55		Hepatic Fibrosis / Hepatic Stellate Cell Activation	5.55
Osteoarthritis Pathway	4.08		Aryl Hydrocarbon Receptor Signaling	4.64
LPS/IL-1 Mediated Inhibition of RXR Function	3.8		GADD45 Signaling	3.74
Chondroitin Sulfate Degradation (Metazoa)	3.45		Glutathione-mediated Detoxification	3.51
Aryl Hydrocarbon Receptor Signaling	3.44		Xenobiotic Metabolism Signaling	3.43
Activation of IRF by Cytosolic Pattern Recognition Receptors	3.31		NRF2-mediated Oxidative Stress Response	3.28
Atherosclerosis Signaling	3.28		Osteoarthritis Pathway	3.25
Granulocyte Adhesion and Diapedesis	3.15		Estrogen-mediated S-phase Entry	3.06
Endocannabinoid Cancer Inhibition Pathway	2.86		Pyrimidine Ribonucleotides Interconversion	2.92
LXR/RXR Activation	2.81		Superoxide Radicals Degradation	2.89
Role of Macrophages, Fibroblasts and Endothelial Cells in Rheumatoid Arthritis	2.34		Pyrimidine Ribonucleotides De Novo Biosynthesis	2.8
Xenobiotic Metabolism Signaling	2.28		Agranulocyte Adhesion and Diapedesis	2.75
Dermatan Sulfate Degradation (Metazoa)	2.23		DNA damage-induced 14-3-3σ Signaling	2.69
Bladder Cancer Signaling	2.22		LXR/RXR Activation	2.5
CD27 Signaling in Lymphocytes	2.2		Atherosclerosis Signaling	2.37
TREM1 Signaling	2.19		Bile Acid Biosynthesis, Neutral Pathway	2.23
Toll-like Receptor Signaling	2.16		Retinol Biosynthesis	2.12
IL-17A Signaling in Fibroblasts	2.13		Bladder Cancer Signaling	2.09
Role of Pattern Recognition Receptors in Recognition of Bacteria and Viruses	2.11		Apoptosis Signaling	2.04
Cell Cycle Control of Chromosomal Replication	2.09		Endocannabinoid Cancer Inhibition Pathway	2
GADD45 Signaling	2.09
Glucocorticoid Receptor Signaling	2.06
Systemic Lupus Erythematosus In B Cell Signaling Pathway	2.04
NRF2-mediated Oxidative Stress Response	2
De-regulated pathways using the up- DEG in Ercc1AL vs wtAL and Ercc1Rapa vs wtAL. Pathways de-regulated in common are represented in red.

## Sheet: TableS2b - Pathway DOWN
Supplementary Table 2b. Gene ontology pathway analysis of downregulated DEGs
A. Ercc1AL vs wtAL Down DEGs			B. Ercc1Rapa vs wtAL Down DEGs
Ingenuity Canonical Pathways	-log(p-value)		Ingenuity Canonical Pathways	-log(p-value)
Acyl-CoA Hydrolysis	6.59		Nicotine Degradation III	5.43
Nicotine Degradation III	5.39		Melatonin Degradation I	5.2
Melatonin Degradation I	5.19		Acetone Degradation I (to Methylglyoxal)	5.08
Nicotine Degradation II	4.95		Nicotine Degradation II	4.94
Superpathway of Melatonin Degradation	4.95		Superpathway of Melatonin Degradation	4.94
Stearate Biosynthesis I (Animals)	4.8		Bupropion Degradation	4.31
Neuropathic Pain Signaling In Dorsal Horn Neurons	4.59		Neuropathic Pain Signaling In Dorsal Horn Neurons	3.56
Xenobiotic Metabolism Signaling	4.42		Xenobiotic Metabolism Signaling	3.48
Aldosterone Signaling in Epithelial Cells	3.96		Estrogen Biosynthesis	3.26
Huntington's Disease Signaling	3.92		Stearate Biosynthesis I (Animals)	3.02
Bupropion Degradation	3.71		Triacylglycerol Degradation	2.98
Triacylglycerol Degradation	3.66		Acyl-CoA Hydrolysis	2.95
Type II Diabetes Mellitus Signaling	3.55		PPARα/RXRα Activation	2.89
Acetone Degradation I (to Methylglyoxal)	3.4		Cardiac Hypertrophy Signaling (Enhanced)	2.87
Uracil Degradation II (Reductive)	3.39		Synaptic Long Term Potentiation	2.86
Thymine Degradation	3.39		Adipogenesis pathway	2.75
L-serine Degradation	3.39		Thyroid Hormone Metabolism II (via Conjugation and/or Degradation)	2.46
fMLP Signaling in Neutrophils	3.35		Sperm Motility	2.38
TR/RXR Activation	3.33		Melatonin Signaling	2.17
Unfolded protein response	3.3		Non-Small Cell Lung Cancer Signaling	2.14
Fatty Acid β-oxidation I	3.29		GPCR-Mediated Integration of Enteroendocrine Signaling Exemplified by an L Cell	2.14
Gαq Signaling	3.26		Human Embryonic Stem Cell Pluripotency	2.14
eNOS Signaling	3.22
HOTAIR Regulatory Pathway	3.22
CCR3 Signaling in Eosinophils	3.18
CXCR4 Signaling	3.08
FAK Signaling	3.05
Thyroid Hormone Metabolism II (via Conjugation and/or Degradation)	3
Nitric Oxide Signaling in the Cardiovascular System	2.95
Estrogen Biosynthesis	2.87
Role of NFAT in Regulation of the Immune Response	2.86
Retinol Biosynthesis	2.83
Non-Small Cell Lung Cancer Signaling	2.77
Endothelin-1 Signaling	2.75
PPARα/RXRα Activation	2.72
Cardiac Hypertrophy Signaling (Enhanced)	2.71
Glucocorticoid Receptor Signaling	2.66
Adrenomedullin signaling pathway	2.63
VEGF Family Ligand-Receptor Interactions	2.51
FGF Signaling	2.51
Thrombin Signaling	2.48
IL-6 Signaling	2.44
Role of NFAT in Cardiac Hypertrophy	2.41
EGF Signaling	2.4
Role of Macrophages, Fibroblasts and Endothelial Cells in Rheumatoid Arthritis	2.4
Sperm Motility	2.3
Adipogenesis pathway	2.29
LPS/IL-1 Mediated Inhibition of RXR Function	2.29
Human Embryonic Stem Cell Pluripotency	2.28
NF-κB Signaling	2.27
Autophagy	2.24
Amyotrophic Lateral Sclerosis Signaling	2.24
Glycine Betaine Degradation	2.24
Apelin Cardiomyocyte Signaling Pathway	2.2
PXR/RXR Activation	2.14
CD40 Signaling	2.14
Serotonin Degradation	2.1
Opioid Signaling Pathway	2.04
Gap Junction Signaling	2.04
Breast Cancer Regulation by Stathmin1	2.02
Growth Hormone Signaling	2.01
Small Cell Lung Cancer Signaling	2.01
iCOS-iCOSL Signaling in T Helper Cells	2
De-regulated pathways using the down- DEG in Ercc1AL vs wtAL and Ercc1Rapa vs wtAL. Pathways de-regulated in common are represented in green.

## Sheet: TableS2c - TF UP
Supplementary Table 2c. Upstream regulator transcription factor analysis of upregulated DEGs
A. Ercc1AL vs wtAL Up DEGs						B. Ercc1Rapa vs wtAL Up DEGs
Upstream Regulator	Expr Log Ratio	Predicted Activation State	Activation z-score	p-value of overlap		Upstream Regulator	Expr Log Ratio	Predicted Activation State	Activation z-score	p-value of overlap
IRF7	0.95	Activated	5.156	6.8e-16		CEBPA		Activated	4.789	9.43e-12
SMARCA4		Activated	4.807	1.75e-07		IRF7	0.924	Activated	4.716	4.66e-09
STAT1		Activated	4.736	4.09e-15		NFE2L2	1.164	Activated	4.241	2.36e-05
IRF3		Activated	4.432	3.28e-13		STAT4		Activated	4.201	0.000291
CTNNB1		Activated	4.368	2.34e-05		IRF3		Activated	4.06	1.62e-06
RELA		Activated	4.244	2.31e-07		CTNNB1		Activated	4.043	0.000139
CEBPA		Activated	3.923	1.18e-08		MTPN	0.665	Activated	4.042	5.77e-10
HIF1A		Activated	3.817	1.74e-06		STAT1		Activated	4.034	1.49e-05
IRF1		Activated	3.783	4.95e-07		SMARCA4		Activated	4.024	3.54e-07
GLI1		Activated	3.658	0.000146		SP1		Activated	4.01	0.00245
STAT4		Activated	3.434	0.00764		HIF1A		Activated	3.944	1.05e-06
MTPN		Activated	3.412	5.05e-07		CEBPB		Activated	3.776	3.01e-09
NFKB1		Activated	3.383	2.81e-06		RELA		Activated	3.769	6.31e-05
LHX1		Activated	3.138	0.000182		GLI1		Activated	3.625	0.00265
CEBPB		Activated	3.08	3.93e-08		CREB1		Activated	3.613	0.00068
REL		Activated	3.05	0.000181		NFKBIA		Activated	3.565	2.93e-05
CREB1		Activated	3.046	0.00129		SOX4	0.912	Activated	3.503	0.000294
ETS1		Activated	2.959	0.000244		ETS1		Activated	3.396	6.87e-05
SP1		Activated	2.939	0.00256		MITF		Activated	3.341	0.00371
IRF5		Activated	2.918	1.51e-07		SMAD3		Activated	3.333	0.000188
ATF4		Activated	2.9	0.0159		NFKB1		Activated	3.234	0.00288
KLF4		Activated	2.898	0.000732		EPAS1		Activated	3.225	6.56e-07
NFKBIA		Activated	2.88	6.8e-09		CCND1		Activated	3.195	0.000968
SPI1		Activated	2.865	1.76e-06		EGR1		Activated	3.161	9.85e-05
SREBF1		Activated	2.805	0.00299		TCF7L2		Activated	3.082	0.0329
TCF3		Activated	2.727	0.00671		ATF4		Activated	3.068	0.00556
SOX4	1.158	Activated	2.722	0.000155		LHX1		Activated	2.975	0.00555
CCND1		Activated	2.714	0.00272		IRF1		Activated	2.95	0.00235
NFATC2		Activated	2.685	5.42e-07		SREBF1		Activated	2.837	0.000443
SMAD3		Activated	2.684	4.3e-05		FOXC2		Activated	2.63	0.000497
EGR1		Activated	2.681	4.43e-05		VDR		Activated	2.578	2.26e-05
HNF1A		Activated	2.646	0.0415		POU5F1		Activated	2.457	0.0111
STAT2		Activated	2.589	6.77e-12		TCL1A		Activated	2.449	4.14e-06
HMGB1		Activated	2.565	0.000845		SREBF2		Activated	2.433	0.0122
FOXC2		Activated	2.401	0.00267		TWIST2		Activated	2.415	0.00111
POU5F1		Activated	2.386	2.09e-05		ARNT		Activated	2.415	0.000474
NOTCH1		Activated	2.377	0.00421		FOXA2		Activated	2.398	0.0225
HOXA9		Activated	2.37	9.21e-05		MYBL2		Activated	2.397	0.000711
NOTCH3		Activated	2.361	0.00224		NOTCH3		Activated	2.358	0.00884
EP300		Activated	2.298	0.000357		MED1		Activated	2.356	0.012
EPAS1		Activated	2.243	0.000919		EP300		Activated	2.336	0.0387
WBP2		Activated	2.236	0.221		NOTCH1		Activated	2.328	0.0199
TCL1A		Activated	2.236	0.000259		STAT5A		Activated	2.315	0.00221
IFI16	0.603	Activated	2.234	7.62e-05		TP53		Activated	2.282	1.35e-15
FOXL2		Activated	2.216	0.0189		PPRC1		Activated	2.236	0.0171
TWIST2		Activated	2.208	2.45e-06		ATF5		Activated	2.219	6.73e-06
PAX7		Activated	2.2	0.0295		CREBBP		Activated	2.212	0.00714
BRCA1	0.62	Activated	2.187	6.41e-06		ATF2		Activated	2.2	0.00959
CREBBP		Activated	2.183	0.000198		E2F1		Activated	2.192	9.96e-06
CARM1		Activated	2.177	0.000288		SP3		Activated	2.165	0.0197
BRD7		Activated	2.153	0.000173		HOXA9		Activated	2.162	0.00427
TP53		Activated	2.12	4.15e-12		BRD7		Activated	2.153	0.000639
PRDM16		Inhibited	-2.176	0.00115		IRF5		Activated	2.132	0.00179
RBL1	1.097	Inhibited	-2.201	0.00985		HNF4A		Activated	2.131	1.52e-07
GMNN		Inhibited	-2.236	0.00354		MYB		Activated	2.121	4.64e-05
CLOCK		Inhibited	-2.236	0.00138		TP63		Activated	2.109	0.00235
SOX1		Inhibited	-2.236	0.0295		NFATC2		Activated	2.084	0.00241
SOX3		Inhibited	-2.236	0.0413		JUN		Activated	2.074	6.51e-09
CBX5		Inhibited	-2.449	0.0223		STAT3		Activated	2.039	3.05e-06
GATA3		Inhibited	-2.611	0.00586		FOXM1		Activated	2.013	0.0115
IKZF3		Inhibited	-2.803	0.00027		RB1		Inhibited	-2.025	0.00308
GFI1		Inhibited	-2.92	0.000246		GFI1		Inhibited	-2.121	0.00798
SIRT1		Inhibited	-2.943	1.42e-11		CLOCK		Inhibited	-2.121	7.77e-05
SP110		Inhibited	-3.162	0.00198		NDN		Inhibited	-2.236	9.96e-05
TRIM24		Inhibited	-5.265	2.69e-21		NOSTRIN		Inhibited	-2.423	0.000428
						RBL1	0.888	Inhibited	-2.602	0.00288
						CBX5		Inhibited	-2.828	0.0123
						KLF3		Inhibited	-3.13	0.00462
						SP110		Inhibited	-3.207	0.000149
						TRIM24		Inhibited	-4.872	4.99e-14
TF analysis using the up- DEG in Ercc1AL vs wtAL and Ercc1Rapa vs wtAL. TF activated in common are represented in red and TF inactivated in common are represented in green.

## Sheet: TableS2d - TF DOWN
Supplementary Table 2d. Upstream regulator transcription factor analysis of downregulated DEGs
A. Ercc1AL vs wtAL Down DEGs						B. Ercc1Rapa vs wtAL Down DEGs
Upstream Regulator	Expr Log Ratio	Predicted Activation State	Activation z-score	p-value of overlap		Upstream Regulator	Expr Log Ratio	Predicted Activation State	Activation z-score	p-value of overlap
TP73		Inhibited	-3.457	0.00174		HNF4A		Inhibited	-3.368	0.00324
TCF7L2		Inhibited	-3.111	6.69e-05		HNF1A		Inhibited	-3.112	0.0122
CTNNB1		Inhibited	-2.813	0.0162		SREBF1	-1.236	Inhibited	-2.959	2.65e-06
NCOA2		Inhibited	-2.778	1.2e-06		ERG		Inhibited	-2.828	0.000325
NFKBIA	-0.638	Inhibited	-2.724	0.00902		NCOA2		Inhibited	-2.595	0.00015
SP1		Inhibited	-2.573	0.00207		SREBF2		Inhibited	-2.429	0.00265
SMAD4		Inhibited	-2.423	0.0305		STAT5B		Inhibited	-2.385	8.13e-07
ERG		Inhibited	-2.236	0.000274		PPARGC1A		Inhibited	-2.257	0.00423
HNF1A		Inhibited	-2.236	0.00756		ELL2		Inhibited	-2.236	0.00346
MED1		Inhibited	-2.219	0.000165		IKZF3		Activated	2.236	0.00817
KMT2D		Inhibited	-2.132	0.000915		IKZF1		Activated	2.949	0.0344
SIRT1		Activated	2.098	0.0309
TF analysis using the down- DEG in Ercc1AL vs wtAL and Ercc1Rapa vs wtAL. TF inactivated in common are represented in green.
