# Supplementary material for: Unlike dietary restriction, rapamycin fails to extend lifespan and reduce transcription stress in progeroid DNA repair‐deficient mice
Source: Aging Cell. 2021 Jan 23;20(2):e13302. doi: 10.1111/acel.13302 (PMC7884048; doi:10.1111/acel.13302)
Supplement: Supplementary file 9 — Table S3 [file ACEL-20-e13302-s009.xlsx]

## Sheet: Table S3
Supplementary Table 3. Average gene length of up- and downregulated genes of wild-type and Ercc1D/- liver expression profiles under ad libitum control, rapamycin treatment, and diet-restricted conditions
Up vs WT-Control	mean length (bp)	median length (bp)	P-values	Control	Rapa 14ppm	DR 30%	WT-DR
Ercc1D/- Control	37634.4	18850.9	Control		0.297972	0.00397783	8.47473e-18
Ercc1D/- Rapa 14ppm	38963.4	19845.7	Rapa 14ppm	0.297972		0.0725933	1.18751e-15
Ercc1D/- DR 30%	38614.6	23095.3	DR 30%	0.00397783	0.0725933		5.91031e-14
WT-DR	59158	30634	WT-DR	8.47473e-18	1.18751e-15	5.91031e-14
Down vs WT-AL	mean length (bp)	median length (bp)	P-values	Control	Rapa 14ppm	DR 30%	WT-DR
Ercc1D/- Control	189851	64388	Control		0.877571	0.00616172	5.54987e-17
Ercc1D/- Rapa 14ppm	169939	68342.2	Rapa 14ppm	0.877571		0.00201122	7.89802e-23
Ercc1D/- DR 30%	137093	40643	DR 30%	0.00616172	0.00201122		2.3891e-14
WT-DR	57823	24182.5	WT-DR	5.54987e-17	7.89802e-23	2.3891e-14
Comparisons of the mean gene size distributions of DEGs (up- and downregulated) in mouse liver tissue. Because the distributions of the gene lengths do not have a normal distribution the means should be taken as a reference value.
